# Supplementary material for: CMOS-Compatible High-Performance Silicon Nanowire Array Natural Light Electronic Detection System
Source: Micromachines (Basel). 2024 Sep 27;15(10):1201. doi: 10.3390/mi15101201 (PMC11509308; doi:10.3390/mi15101201)
Supplement: Supplementary file 1 [file micromachines-15-01201-s001.zip]

Archive with 1 entries (1 files):
- micromachines-3159520-supplementary.pdf
